# Supplementary material for: Identification and analysis of diverse programmed cell death patterns in idiopathic pulmonary fibrosis using microarray-based transcriptome profiling and single-nucleus RNA sequencing
Source: Front Med (Lausanne). 2025 Jun 18;12:1534903. doi: 10.3389/fmed.2025.1534903 (PMC12216088; doi:10.3389/fmed.2025.1534903)
Supplement: Supplementary file 2 [file Table_1.xlsx]

## Sheet: STable1
Supplementary Table 1: A brief introduction to 20 RCD patterns.
RCD	Description		PMID
Alkaliptosis	Alkaliptosis is a specific kind of cell death that is triggered by intracellular alkalinization.		29248440
Anoikis	Anoikis is a type of programmed cell death (PCD) that occurs when cells lose or have inappropriate adherence to the extracellular matrix (ECM). PCD is regarded to be the RCD that occurs normally in the body.		29362479
Apoptosis	Apoptosis is a biologically active "conscious suicide" of cells in an organism that occurs when the cell death pathway is engaged by particular endogenous and external signals and programmed death occurs under the control of the appropriate genes		29858742
Autophagy	Autophagy is a type of programmed cell death in which damaged proteins or organelles are wrapped in autophagic vesicles with a bilayer membrane structure and transported to lysosomes for breakdown and recycling.		28751651
Cuproptosis	Cuproptosis is a type of RCD that relies on copper and mitochondrial respiration for its occurrence		35594843
Disulfidptosis	Disulfidoptosis is an accelerated form of death resulting from disulfide stress, which occurs due to an excessive buildup of cystine in cells		36747082
Entosis	Entosis is a form of cell death that occurs when one cell inserts itself into the neighboring cell, which results in the ultimate death of the invading cell.		35563375
Entotic cell death	Entotic cell death activates phagocytosis and lysosomal degradation processes controlled by Cathepsin B(CTSB), engulfing and killing identical cells. Entosis induction is controlled by cell adhesion and cytoskeletal rearrangement pathways		23993415
Ferroptosis	Iron overload and lipid peroxidation are typical symptoms of ferroptosis, a type of iron-dependent cell death [82]. Several ferroptosis-inducing factors have been identified as influencing glutathione peroxidase, which eventually leads to decreased antioxidant capacity and lipid reactive oxygen species (ROS) accumulation in cells that ultimately causes oxidative cell death [83]. Morphologically, …		35390277
Immunogenic cell death	Immunogenic cell death is a distinct form of RCD that is triggered by stress and can stimulate adaptive immunity against antigens from dead cells.		35145297
Lysosome dependent cell death	Lysosome-dependent cell death is a form of planned cell death that is defined by the malfunction or rupture of lysosomes.		37178674
Methuosis	Methuosis induces the accumulation and enlargement of cytoplasmic vacuoles, resulting in the deceleration of cellular metabolism, rupture of the cell membrane, and ultimately, cell demise.		24726643
MPT driven necrosis	MPT-driven necrosis is defined by a notable elevation in the permeability of the mitochondrial membrane due to a rise in calcium concentration. This often results in the uncoupling of oxidative phosphorylation, loss of cellular energy, and ultimately, cell necrosis and death.		36963639
Necroptosis	As an alternative to apoptosis, necroptosis is not dependent on the cysteine family protease pathway but triggers important physiological functions including inflammatory responses.		20045303
NETosis	NETosis is the process by which activated neutrophils release neutrophil extracellular traps (NETs) into the extracellular environment.		33202203
Netotic.cell.death	Netotic cell death is characteristic of chromatin decondensation and nuclear membrane disruption due to NET.		15001782
Oxeiptosis	Oxeiptosis is characteristic of being induced by reactive oxygen and is not dependent on cystathione.		30342374
Paraptosis	Paraptosis is characteristic of vacuolation of the cytoplasm and swelling of the mitochondria, without nuclear sequestration.		15195070
Parthanatos	Parthanatos is a PARP1-dependent form of RCD that is activated by oxidative stress-induced DNA damage.		24684389
Pyroptosis	As a form of lytically programmed cell death, pyroptosis is initiated by inflammasomes that detect contamination or perturbation within the cytosol. Caspases-1 (canonical pathway) or caspase-11/4/5 (non-canonical pathway) are activated, which cleave gasdermin D (GSDMD) [66]. The morphological manifestation of pyroptosis is cell swelling and rupture of the plasma membrane, causing a release of pro…		35673561

## Sheet: STable2
Supplementary Table 2: The PCD patterns and key genes
patterns	genes
Alkaliptosis	IKBKB	NFKB1	CA9	CHUK	IKBKG	NFKB1A	RELA
Anoikis	BRMS1	PTK2	NTRK2	BCL2L11	SRC	CEACAM6	CAV1	AKT1	ITGB1	CEACAM5	EGFR	BCL2	CASP8	SIK1	PTRH2	STAT3	TLE1	DAPK2	CTNNB1	ZNF304	MAPK1	BMF	ITGA5	TP53	MCL1	BCL2L1	CASP3	CDH1	BAD	PIK3CA	PAK1	ITGAV	FN1	MAPK3	PTGS2	BAX	BCAR1	PTEN	ERBB2	ANGPTL4	PDK4	CYCS	BRAF	YAP1	ANKRD13C	ITGA2	ANXA5	BIRC5	MTOR
Apoptosis	AATF	ABL1	ACAA2	ACKR3	ACVR1	ACVR1B	ADORA1	AEN	AGT	AGTR2	AIFM1	AKT1	ANXA6	APAF1	APPL1	AR	ARHGEF2	ARL6IP5	ARMC10	ARRB2	ASAH2	ATF3	ATF4	ATM	ATP2A1	ATP2A3	ATP5IF1	AVP	BAD	BAG3	BAG5	BAG6	BAK1	BAX	BBC3	BCAP31	BCL10	BCL2	BCL2A1	BCL2L1	BCL2L10	BCL2L11	BCL2L12	BCL2L14	BCL2L2	BCL3	BCLAF1	BDKRB2	BDNF
Autophagy	ABL1	ABL2	ACER2	ADRA1A	ADRB2	AKT1	AMBRA1	ATF6	ATG101	ATG13	ATG14	ATG2A	ATG2B	ATG5	ATG7	ATM	ATP13A2	ATP6V0A1	ATP6V0A2	ATP6V0B	ATP6V0C	ATP6V0D1	ATP6V0D2	ATP6V0E1	ATP6V0E2	ATP6V1A	ATP6V1B1	ATP6V1B2	ATP6V1C1	ATP6V1C2	ATP6V1D	ATP6V1E1	ATP6V1E2	ATP6V1G1	ATP6V1G2	ATP6V1H	AUP1	BAD	BAG3	BCL2	BCL2L11	BECN1	BMF	BNIP3	BNIP3L	BOK	C9orf72	CALCOCO2	CAMKK2
Cuproptosis	NFE2L2	NLRP3	ATP7B	ATP7A	SLC31A1	FDX1	LIAS	LIPT1	LIPT2	DLD	DLAT	PDHA1	PDHB	MTF1	GLS	CDKN2A	DBT	GCSH	DLST
Disulfidptosis	SLC7A11	SLC3A2	RPN1	NCKAP1	GYS1	NDUFS1	NDUFA11	NUBPL	LRPPRC	OXSM
Entosis	AR	TP53	ROCK1	PCK2	TNFSF10	MTUS2	AURKA	KIF2C	RHOA	MTOR	EZR	GZMB	MRTFA	PTK2	DIAPH1	LPAR2	MAP1LC3A	PIKFYVE	CTTN	MCOLN1	FOXO1	CTNNA1	CXCL8
Entotic.cell.death	AMPK	ATG5	ATG7	BECN1	CDC42	CDH1	CTNNA1	CYBB	MYH14	PI3KC3	RHOA	RNF146	ROCK	RUBCN	UVRAG
Ferroptosis	ABCC1	ACACA	ACO1	ACSF2	ACSL1	ACSL3	ACSL4	ACSL5	ACSL6	AIFM2	AKR1C1	AKR1C2	AKR1C3	ALOX12	ALOX15	ALOX5	ATG5	ATG7	ATP5MC3	BACH1	CARS	CBS	CD44	CHAC1	CISD1	LGMN	CRYAB	CS	CYBB	DPP4	EMC2	FADS2	FANCD2	FDFT1	FTH1	FTL	FTMT	G6PD	GCLC	GCLM	GLS2	GOT1	GPX4	GSS	HMGCR	HMOX1	HSBP1	HSPB1	IREB2
Immunogenic.cell.death	ATG5	BAX	CALR	CASP1	CASP8	CD4	CD8A	CD8B	CXCR3	EIF2AK3	ENTPD1	FOXP3	HMGB1	HSP90AA1	IFNA1	IFNB1	IFNG	IFNGR1	IL10	IL17A	IL17RA	IL1B	IL1R1	IL6	LY96	MYD88	NLRP3	NT5E	P2RX7	PDIA3	PIK3CA	PRF1	TLR4	TNF
Lysosome.dependentcell.death	ABCA2	ABCB9	ACP2	ACP5	ADGRE2	AGA	AP1B1	AP1G1	AP1M1	AP1M2	AP1S1	AP1S2	AP1S3	AP3B1	AP3B2	AP3D1	AP3M1	AP3M2	AP3S1	AP3S2	AP4B1	AP4E1	AP4M1	AP4S1	ARF1	ARL8B	ARSA	ARSB	ARSG	ASAH1	ATP10B	ATP13A2	ATP6AP1	ATP6V0A1	ATP6V0A2	ATP6V0A4	ATP6V0B	ATP6V0C	ATP6V0D1	ATP6V0D2	ATP6V1H	BLK	BLOC1S1	BLOC1S2	BORCS5	BORCS6	BTK	C12orf4	CBL
Methuosis	CSNK2A1	RAC1	ARF6	GIT1	MTOR	MET	PFKFB3	MIR199A1
MPT.driven.necrosis	AIFM1	AKT1	APAF1	ARHGDIB	ATM	BAD	BAK1	BAX	BCL2	BID	BIK	BIRC2	BIRC3	CASP1	CASP10	CASP2	CASP3	CASP4	CASP6	CASP7	CASP8	CASP9	DFFA	DFFB	DIABLO	EIF2S1	ENDOG	GZMB	LMNA	LMNB1	LMNB2	PARP1	PRF1	PRKCA	PRKCB	STAT1	TLN1	TP53	XIAP
Necroptosis	GLUD1	GLUD2	ALOX15	FTH1	PYG	CAPN1	CASP1	GLNA	BAX	BCL2	FADD	RIPK1	TNF	TNFRSF1A	TRADD	TRAF2	PPIA	CAPN2	HSP90A	IL1A	TNFSF6	TNFRSF6	CASP8	JNK	JAK2	CAMK2	IL1B	IFNG	STAT3	IRF9	TNFSF10	TNFRSF10A	TNFRSF10B	CFLAR	XIAP	BID	AIFM1	TRPM7	IFNAR1	IFNAR2	IFNGR1	IFNGR2	TLR3	TIRP	IFNA	IFNB	TRIF	VDAC1	SLC25A4S
NETosis	MYD88	TLR2	PAD4	PRKCA	PKCB	PRKCZ	NOX3	NOX4	NOX1	CTSG	PRTN3	ELANE	MPO	GSDMD	IL1B	CXCL1	PLA2G7	CXCL8	CDK6	HMGB1	MMP9	AGER	CSF3	TGFB1
Netotic.cell.death	ELANE	MMP1	MPO	CAMP	PADI4	EIPA	NCX1	MIA
Oxeiptosis	PGAM5	KEAP1	AIFM1	NRF2	AIRE
Paraptosis	CAMK2B	PRKACG	MARK4	SSTR5	TAAR5	USP10	PRKAG3	HACD2	NT5C	INSRR	SSTR3	TAAR9	HSPB8	PLPP2	G6PC2	GUCY2EP	CDK4	RGR	ADGRG1	UQCRC1	TNK2	RNF181	MKNK2	UBE2U	MYLK	CTDSP2	LCK	GPR15	ATP23	LPAR1	PI4KB	DSTYK	CFD	PPP3CA	CCR4	PRAG1	CDKN3	GPR153	DDIT3	MAPK8	MAP2K2	MAPK1	MAPK14	IGF1R	PDCD6IP	CASP9	ERN1	ATF6	XBP1
Parthanatos	PARP	MIF	AIFM1	HSP70	PAAN	ARH3	RNF146	ADPRHL2	OGG1
Pyroptosis	BAK1	BAX	CASP1	CASP3	CASP4	CASP5	CASP6	CASP8	CASP9	CHMP2A	CHMP2B	CHMP3	CHMP4A	CHMP4B	CHMP4C	CHMP6	CHMP7	CYCS	ELANE	GPX4	GSDMB	GSDMC	GSDMD	GSDME	GZMB	HMGB1	IL18	IL1A	IL1B	IRF1	IRF2	NLRC4	NLRP1	NLRP2	NLRP3	NLRP6	NLRP7	NOD1	PLCG1	PJVK	PRKACA	PYCARD	SCAF11	TINAP	TNF	TP53	TP63	AIM2	GSDMA
[truncated: 531 more columns]

## Sheet: STable3
Supplementary Table 3: The clinical features of participants in the datasets.
	GSE27957	GSE28042	GSE70866	GSE93606
Characters	n =45	n = 75	n=176	n = 57
Age (years)	66.9 ± 8.1	68.9 ± 8.1	70 ±10.1	67 ± 8
Gender
Male	40 (88.9)	52 (69.3)	144 (82.0)	38 (66.7)
Female	5 (11.1)	23 (30.7)	32 (18.0)	19 (33.3)
FVC% predicted	62 ± 14	65 ± 16	NA	72.22 ± 20.26
Dlco% predicted	44 ± 17	49 ± 18	NA	39.17 ± 14.07
Rate of lung transplants	2 (4.4)	15 (20)	NA	NA
Immunosuppressive therapy	2 (4.4)	11 (14.7)	NA	NA

## Sheet: STable4
Supplementary Table 4: Description of 10 machine learning algorithms
Algorithms	Function	Parameter setting	R package
RSF	Identification of crucial genes, Development of prognostic signatures	The RSF algorithm had two parameters ntree and mtry, where ntree represented the number of trees in the forest and mtry was the number of randomly selected variables for splitting at each node. We used a grid-search on ntree and mtry using LOOCV framework. All the pairs of (ntree,mtry) are formed and the one with the best C-index value is identified as the optimized parameters.	randomForestSRC
Enet	Development of prognostic signatures	The Enet algorithm were implemented via the glmnet package. The regularization parameter, λ, was determined by LOOCV, whereas the L1-L2 trade-off parameter, α, was set to 0-1 (interval =0.1).	glmnet
Lasso	Identification of crucial genes, Development of prognostic signatures	The Lasso algorithm were implemented via the glmnet package. The regularization parameter, λ, was determined by LOOCV, whereas the L1-L2 trade-off parameter, α, was set to 1.	glmnet
Ridge	Development of prognostic signatures	The Ridge algorithm were implemented via the glmnet package. The regularization parameter, λ, was determined by LOOCV, whereas the L1-L2 trade-off parameter, α, was set to 0.	glmnet
Stepwise Cox	Identification of crucial genes, Development of prognostic signatures	The stepwise Cox algorithm applied a stepwise algorithm using the AIC (Akaike information criterion), and the direction mode of stepwise search was set to "both" and "backward".	survival
CoxBoost	Identification of crucial genes, Development of prognostic signatures	For the CoxBoost algorithm, we used LOOCV routine optimCoxBoostPenalty function to first determine the optimal penalty (amount of shrinkage). Once this parameter algorithm, namely, the number of boosting steps to perform, was selected via the function cv.CoxBoost. The dimension of the selected multivariate Cox model was finally set by the principal routine CoxBoost.	CoxBoost
plsRcox	Development of prognostic signatures	The plsRcox algorithm was implemented via plsRcox package. The cv. plsRcox function was used to determine the number of components requested, and the plsRcox function was applied to fit a partial least squares regression generalized linear model.	plsRcox
SuperPC	Development of prognostic signatures	The SuperPC algorithm was implemented via superpc package, is a generalization of principal component analysis, which generates a linear combination of the features or variables of interest that capture the directions of largest variation in a dataset. The superpc. cv function used a form of LOOCV to estimate the optimal feature threshold in supervised principal components. To avoid problems with…	superpc
GBM	Development of prognostic signatures	The GBM algorithm was implemented via superpc package. Using the LOOCV, the cv. gbm function selected index for number trees with minimum cross-validation error. The gbm function was used to fit the generalized boosted regression model.	superpc
survival-SVM	Development of prognostic signatures	The survival-SVM algorithm was implemented via survivalsvm package. The regression approach takes censoring into account when formulating the inequality constraints of the support vector problem.	survivalsvm

## Sheet: STable5
Supplementary Table 5: 44 IPF-related genes
IRPGs
LGMN
TIMP1
MMP9
ITGAM
PEBP1
CYP1B1
P2RX7
TPP1
SNCA
HTRA1
INHBA
CD36
TLR2
CD74
ICAM1
PAK1
IGF2R
S100A13
HK2
SFPQ
XIAP
MET
PPARG
SIVA1
TMEM59
NDUFA13
SFN
ALOX5
MUC1
SAT1
CEACAM6
ITPR3
SERPINA1
SLC40A1
PAWR
PHLDA2
TNFRSF12A
FGFR1
LAT2
FEZ2
BTK
CASP1
ACO1
SUMF1

## Sheet: STable6
Supplementary Table 6: A total of 10 published signatures were retrieved from the literatures.
Year	Author	Title	Publication Title	PMID
2022	Huang, Tao; He, Wei-Ying	Construction and Validation of a Novel Prognostic Signature of Idiopathic Pulmonary Fibrosis by Identifying Subtypes Based on Genes Related to 7-Methylguanosine Modification	Frontiers in Genetics	35754799
2022	Zheng, Jiafeng; Dong, Hanquan; Zhang, Tongqiang; Ning, Jing; Xu, Yongsheng; Cai, Chunquan	Development and Validation of a Novel Gene Signature for Predicting the Prognosis of Idiopathic Pulmonary Fibrosis Based on Three Epithelial-Mesenchymal Transition and Immune-Related Genes	Frontiers in Genetics	35559024
2022	Fan, Guoqing; Liu, Jingjing; Wu, Zhen; Li, Caiyu; Zhang, Ying	Development and validation of the prognostic model based on autophagy-associated genes in idiopathic pulmonary fibrosis	Frontiers in Immunology	36578501
2023	Chen, Hongzuo; Xia, Zhenkun; Qing, Bei; Wang, Wei; Gu, Linguo; Chen, Ying; Wang, Juan; Yuan, Yunchang	Analysis of necroptosis-related prognostic genes and immune infiltration in idiopathic pulmonary fibrosis	Frontiers in Immunology	37051233
2021	Qiu, Lingxiao; Gong, Gencheng; Wu, Wenjuan; Li, Nana; Li, Zhaonan; Chen, Shanshan; Li, Ping; Chen, Tengfei; Zhao, Huasi; Hu, Chunling; Fang, Zeming; Wang, Yan; Liu, Hongping; Cui, Panpan; Zhang, Guojun	A novel prognostic signature for idiopathic pulmonary fibrosis based on five-immune-related genes	Annals of Translational Medicine	34790776
2021	Li, Xinyu; Cai, Haozheng; Cai, Yufeng; Zhang, Quyan; Ding, Yinghe; Zhuang, Quan	Investigation of a Hypoxia-Immune-Related Microenvironment Gene Signature and Prediction Model for Idiopathic Pulmonary Fibrosis	Frontiers in Immunology	34194423
2022	Huang, Guichuan; Xu, Xin; Ju, Chunrong; Zhong, Nanshan; He, Jianxing; Tang, Xiao Xiao	Identification and validation of autophagy-related gene expression for predicting prognosis in patients with idiopathic pulmonary fibrosis	Frontiers in Immunology	36211385
2022	Guo, Run; Zhou, Yuefei; Lin, Fang; Li, Mengxing; Tan, Chunting; Xu, Bo	A novel gene signature based on the hub genes of COVID-19 predicts the prognosis of idiopathic pulmonary fibrosis	Frontiers in Pharmacology	36147332
2024	He, Yijun; Yao, Tingting; Zhang, Yan; Long, Lingzhi; Jiang, Guoliang; Zhang, Xiangyu; Lv, Xin; Han, Yuanyuan; Cheng, Xiaoyun; Li, Mengyu; Jiang, Mao; Peng, Zhangzhe; Tao, Lijian; Meng, Jie	Pyroptosis-related signatures predict immune characteristics and prognosis in IPF	Heliyon	38192798
2022	Zhou, Mi; Ouyang, Jie; Zhang, Guoqing; Zhu, Xin	Prognostic value of tripartite motif (TRIM) family gene signature from bronchoalveolar lavage cells in idiopathic pulmonary fibrosis	BMC pulmonary medicine	36474231

## Sheet: STable7
Supplementary Table 7: The correlation between genes entolled in the PCDI signature and IPF
Signature	Gene	Function	PMID
PCDI.prog	TIMP1	TIMP1 may play a role in regulating fibrosis in the microenvironment of IPF and fibroblasts are the most important cells in driving TIMP-1 dysregulation.	32171287
PCDI.prog	HTRA1	The overexpression of HTRA1 in BAL cells from patients with IPF was associated with a significantly poor prognosis.	33493738
PCDI.prog	MET	The MET mRNA expression was significantly increased in IPF patients compared to the control group.	24324260
PCDI.prog	LGMN	Lower levels of LGMN are associated with poor outcomes in IPF.	27490795
PCDI.prog	CEACAM6	IPF SPB cells were specifically enriched in CEACAM6 expression (Figure 4E) and could be distinguished from normal SPB cells by their gene signature	32692579
PCDI.prog	TLR2	The TLR2 mRNA expression was significantly increased in IPF patients compared to the control group.	22344343
PCDI.prog	FGFR1	Increased FGF1-FGFRc expression in idiopathic pulmonary fibrosis	26138239
PCDI.prog	ACO1	Aberrant Expression of ACO1 in Vasculatures Parallels Progression of Idiopathic Pulmonary Fibrosis.	35910393
PCDI.prog	SIVA1	Not appliable	Not appliable
PCDI.prog	TMEM59	Not appliable	Not appliable
PCDI.prog	NDUFA13	Not appliable	Not appliable
PCDI.prog	SUMF1	Not appliable	Not appliable
PCDI.diag	TIMP1	TIMP1 may play a role in regulating fibrosis in the microenvironment of IPF and fibroblasts are the most important cells in driving TIMP-1 dysregulation.	32171287
PCDI.diag	HTRA1	The overexpression of HTRA1 in BAL cells from patients with IPF was associated with a significantly poor prognosis.	33493738
PCDI.diag	MET	The MET mRNA expression was significantly increased in IPF patients compared to the control group.	24324260
PCDI.diag	SLC39A8	Not appliable	Not appliable
PCDI.diag	HIF1A	HIF1A up-regulates the ADORA2B receptor on alternatively activated macrophages and contributes to pulmonary fibrosis.	28701304
PCDI.diag	ACSL1	The ACSL1 mRNA expression was significantly decreased in IPF patients compared to the control group.	35174208
PCDI.diag	ALOX5	The ALOX5 mRNA expression was significantly increased in IPF patients compared to the control group.	31687975
PCDI.diag	IL1R1	Fluorofenidone attenuates pulmonary inflammation and fibrosis via inhibiting the activation of NALP3 inflammasome and IL‐1β/IL‐1R1/MyD88/NF‐κB pathway	27306439
PCDI.diag	TP53INP1	The TP53INP1 mRNA expression was significantly increased in IPF patients compared to the control group.	22700861
